# Supplementary material for: Chemical Composition and Transgenerational Effects on Caenorhabditis elegans of Seasonal Fine Particulate Matter
Source: Toxics. 2023 Jan 24;11(2):116. doi: 10.3390/toxics11020116 (PMC9964627; doi:10.3390/toxics11020116)
Supplement: Supplementary file 1 [file toxics-11-00116-s001.zip]

Archive with 1 entries (1 files):
- toxics-2133860-supplementary.pdf
